# Supplementary material for: Peer Led Team Learning in Introductory Biology: Effects on Peer Leader Critical Thinking Skills
Source: PLoS One. 2015 Jan 28;10(1):e0115084. doi: 10.1371/journal.pone.0115084 (PMC4309528; doi:10.1371/journal.pone.0115084)
Supplement: S1 Dataset — (XLSX) [file pone.0115084.s001.xlsx]

## Sheet: Data
Unique 9-digit ID	Group	Gender	Class Standing	Ethnicity	Major	Number of Science courses completed prior to Spring term	Number of Science Courses taken during Spring term																					Inductive Reasoning Scale Score Pre	Deductive Reasoning Scale Score Pre	Analysis and Interpretation Scale Score Pre	Inference Scale Score Pre	Evaluation and Explanation Scale Score Pre	TOTAL Pre	Percentile Pre	Inductive Reasoning Scale Score Post	Deductive Reasoning Scale Score Post	Analysis and Interpretation Scale Score Post	Inference Scale Score Post	Evaluation and Explanation Scale Score Post	TOTAL Post	Percentile Post
987654346	1	0	4	1	1	7	2																					7	9	4	8	4	16	46	13	10	4	11	8	23	88
987654347	1	1	2	1	1	7	2																					6	8	3	8	3	14	31	10	6	4	8	4	16	46
987654415	1	0	4	1	1	7	1																					7	6	4	6	3	13	23	7	11	3	10	5	18	61
987654403	1	0	2	1	1	2	1																					11	7	5	7	6	18	61	11	7	5	9	4	18	61
987654380	1	0	2	1	1	7	3																					9	6	4	8	3	15	38	10	4	3	5	6	14	31
987654352	1	0	2	1	1	6	3																					12	7	2	10	7	19	67	10	9	3	10	6	19	67
987654369	1	1	3	1	1	7	2																					10	6	2	9	5	16	46	5	7	2	7	3	12	18
987654411	1	0	3	2	1	6	2																					8	7	4	5	6	15	38	9	9	3	9	6	18	61
987654392	1	1	4	1	1	7	2																					10	5	4	5	6	15	38	10	5	4	7	4	15	38
987654366	1	0	2	1	1	6	3																					11	6	5	10	2	17	54	10	7	2	10	5	17	54
987654378	1	0	2	1	1	7	3																					9	7	3	8	5	16	46	9	7	5	9	2	16	46
987654379	1	0	3	1	1	7	2																					12	12	6	11	7	24	91	13	15	6	12	10	28	98
987654393	1	1	4	1	2	7	7																					12	9	5	11	5	21	79	9	8	1	11	5	17	54
987654349	1	0	3	1	1	7	2																					8	8	4	8	4	16	46	9	8	3	9	5	17	54
987654350	1	1	3	1	2	7	2																					12	6	5	9	4	18	61	7	10	5	9	3	17	54
987654409	1	1	3	1	1	7	6																					10	9	4	11	4	19	67	7	13	4	10	6	20	74
987654386	1	0	3	5	1	7	1																					10	8	3	10	5	18	61	7	5	2	6	4	12	18
987654399	1	1	3	1	1	7	4																					14	13	6	13	8	27	97	14	12	5	13	8	26	95
987654376	1	1	2	1	1	7	2																					11	9	5	10	5	20	74	13	11	5	12	7	24	91
987654365	1	1	2	3	1	7	2																					8	13	3	14	4	21	79	11	12	6	10	7	23	88
987654351	1	1	3	1	1	7	3																					9	8	4	9	4	17	54	11	10	3	12	6	21	79
987654372	1	1	2	4	2	6	1																					8	12	2	12	6	20	74	11	10	5	10	6	21	79
987654381	1	0	2	1	2	3	1																					13	6	4	10	5	19	67	11	7	5	10	3	18	61
987654405	1	1	3	1	1	4	2																					10	10	5	10	5	20	74	11	12	4	13	6	23	88
987654360	1	0	2	1	1	7	4																					13	9	5	11	6	22	84	12	8	2	12	6	20	74
987654385	1	0	3	4	1	7	3																					6	4	2	5	3	10	8	7	7	4	8	2	14	31
987654388	1	0	3	1	1	7	4																					11	11	4	13	5	22	84	11	11	5	11	6	22	84
987654353	1	1	2	1	1	7	3																					10	6	3	9	4	16	46	11	13	5	13	6	24	91
987654359	1	0	2	1	1	3	4																					10	12	4	13	5	22	84	11	10	4	13	4	21	79
987654387	1	0	3	4	1	7	3																					10	8	4	8	6	18	61	10	7	5	8	4	17	54
987654418	1	0	3	1	2	7	1																					11	10	6	12	3	21	79	8	5	2	8	3	13	23
987654390	1	0	3	1	1	7	4																					12	8	4	10	6	20	74	11	6	4	9	4	17	54
987654401	1	1	3	2	1	7	3																					10	8	5	9	4	18	61	7	8	2	10	3	15	38
987654408	1	0	3	3	1	4	2																					8	8	3	9	4	16	46	8	8	4	8	4	16	46
987654382	1	0	2	1	1	7	3																					13	13	6	13	7	26	95	12	15	6	13	8	27	97
987654364	1	1	3	1	2	7	1																					11	10	5	11	5	21	79	11	11	5	13	4	22	84
987654348	1	1	3	3	1	6	4																					9	8	3	11	3	17	54	9	4	2	7	4	13	23
987654417	2	1	2	1	1	6	2																					9	14	6	10	7	23	88	13	13	6	11	9	26	95
987654420	2	0	2	5	1	5	2																					7	7	3	8	3	14	31	11	7	3	11	4	18	61
987654356	2	1	2	3	1	4	7																					10	13	4	14	5	23	88	8	10	3	11	4	18	61
987654383	2	0	2	2	2	2	1																					8	8	3	9	4	16	46	14	10	6	12	6	24	91
987654384	2	0	2	2	2	2	0																					6	14	7	11	2	20	74	12	10	5	11	6	22	84
987654402	2	1	4	2	1	7	6																					7	8	4	9	2	15	38	4	4	1	4	3	8	2
987654368	2	0	2	1	1	4	2																					12	13	6	12	7	25	93	13	12	4	13	8	25	93
987654389	2	0	3	3	1	7	4																					9	7	5	8	3	16	46	8	8	4	9	3	16	46
987654416	2	1	2	1	1	2	3																					10	7	2	11	4	17	54	10	4	4	8	2	14	31
987654375	2	1	2	3	1	5	2																					8	5	3	5	5	13	23	6	6	3	6	3	12	18
987654361	2	1	2	4	1	7	4																					5	8	4	7	2	13	23	4	4	2	5	1	8	2
987654377	2	0	2	1	2	5	1																					9	10	6	9	4	19	67	10	8	5	9	4	18	61
987654412	2	0	2	1	1	7	4																					9	6	4	9	2	15	38	7	5	2	7	3	12	18
987654398	2	1		1	1	7	3																					6	9	4	10	1	15	38	5	3	2	5	1	8	2
987654407	2	0	3	4	1	7	3																					8	12	7	9	4	20	74	3	5	3	4	1	8	2
987654373	2	0	2	1	1	7	4																					10	13	4	13	6	23	88	13	11	4	13	7	24	91
987654394	2	0	3	1	2	7	3																					8	8	3	11	2	16	46	9	8	5	9	3	17	54

## Sheet: Codes
Demographic Codes
Group	PLTL=1	Control=2
Gender	Female=0	Male=1
Class Standing	Freshman=1	Sophomore=2	Junior=3	Senior=4
Ethnicity	White=1	Black=2	Hispanic/Latino=3	Asian=4	Other=5
Major	Science=1	Non-science=2
Number of Science Courses Prior	2=2	3=3	4=4	5=5	6=6	6+=7
Number of Science Courses During	0=0	1=1	2=2	3=3	4=4	5=5	6=6	6+=7
